# Supplementary material for: Maize Peroxidase ZmPrx25 Modulates Apoplastic ROS Homeostasis and Promotes Seed Germination and Growth Under Osmotic and Drought Stresses
Source: Antioxidants (Basel). 2025 Aug 30;14(9):1067. doi: 10.3390/antiox14091067 (PMC12466370; doi:10.3390/antiox14091067)
Supplement: Supplementary file 1 [file antioxidants-14-01067-s001.zip]

Archive with 1 entries (1 files):
- antioxidants-3800019-supplementary.pdf
